# Supplementary material for: ﻿A new species of Bonnetia Mart. (Bonnetiaceae) from the Pantepui of South America
Source: PhytoKeys. 2024 Oct 8;247:55–65. doi: 10.3897/phytokeys.247.126950 (PMC11480639; doi:10.3897/phytokeys.247.126950)
Supplement: XML Treatment for Bonnetia ayangannensis [file phytokeys.247.126950-treatment1.xml]

<!DOCTYPE tp:taxon-treatment
  PUBLIC "-//TaxonX//DTD Taxonomic Treatment Publishing DTD v0 20100105//EN" "tax-treatment-NSO.dtd">
<tp:taxon-treatment xmlns:tp="http://www.plazi.org/taxpub"><tp:treatment-meta><kwd-group><label>Taxon classification</label><kwd>
                <named-content content-type="kingdom">Plantae</named-content>
              </kwd><kwd>
                <named-content content-type="order">Malpighiales</named-content>
              </kwd><kwd>
                <named-content content-type="family">Bonnetiaceae</named-content>
              </kwd></kwd-group><mixed-citation publication-type="journal"><person-group><name><surname>Barbosa-Silva</surname><given-names>Rafael G.</given-names></name><name><surname>Torke</surname><given-names>Benjamin M.</given-names></name><name><surname>Viana</surname><given-names>Pedro L.</given-names></name></person-group><article-title>﻿A new species of <italic><tp:taxon-name><tp:taxon-name-part taxon-name-part-type="genus" reg="Bonnetia">Bonnetia</tp:taxon-name-part></tp:taxon-name></italic> Mart. (<tp:taxon-name><tp:taxon-name-part taxon-name-part-type="family">Bonnetiaceae</tp:taxon-name-part></tp:taxon-name>) from the Pantepui of South America</article-title><source>PhytoKeys</source><day>08</day><month>10</month><year>2024</year><volume>247</volume><fpage>55</fpage><lpage>65</lpage><pub-id pub-id-type="doi">10.3897/phytokeys.247.126950</pub-id></mixed-citation></tp:treatment-meta><tp:nomenclature><label>﻿</label><tp:taxon-name>
              <object-id xmlns:xlink="http://www.w3.org/1999/xlink" content-type="arpha" xlink:type="simple">BD5DADEC-043D-5C2F-8C7C-108727EF62C3</object-id>
              <tp:taxon-name-part taxon-name-part-type="genus" reg="Bonnetia">Bonnetia</tp:taxon-name-part>
              <tp:taxon-name-part taxon-name-part-type="species" reg="ayangannensis">ayangannensis</tp:taxon-name-part>
              <object-id xmlns:xlink="http://www.w3.org/1999/xlink" content-type="ipni" xlink:type="simple">urn:lsid:ipni.org:names:77349807-1</object-id>
            </tp:taxon-name><tp:taxon-authority>Barb.Silva</tp:taxon-authority><tp:taxon-status xmlns:xlink="http://www.w3.org/1999/xlink" xlink:type="simple">sp. nov.</tp:taxon-status></tp:nomenclature><tp:treatment-sec sec-type="material" id="SECID0EQGAC"><title>Type.</title><p>Guyana • Potaro-Siparuni, Mt Ayanganna, East slope, summit plateau; <named-content xmlns:xlink="http://www.w3.org/1999/xlink" content-type="dwc:verbatimCoordinates" xlink:type="simple"><named-content content-type="geo-json" specific-use="{&#34;type&#34;:&#34;Point&#34;,&#34;coordinates&#34;:[-59.981667,5.388333]}" id="NCID0EZGAC" xlink:type="simple">5°23′18"N, 59°58′54"W</named-content></named-content>; 1955m; fl.; 20 Mar 2014; <italic>A. Radosavljevic et al. 247</italic> (holotype: NY 04078880, isotype US 03457967) (Figs <xref ref-type="fig" rid="F1">1</xref>–<xref ref-type="fig" rid="F4">4</xref>).</p><fig id="F1" position="float" orientation="portrait"><object-id xmlns:xlink="http://www.w3.org/1999/xlink" content-type="doi" xlink:type="simple">10.3897/phytokeys.247.126950.figure1</object-id><object-id xmlns:xlink="http://www.w3.org/1999/xlink" content-type="arpha" xlink:type="simple">0E02FEB8-BD36-5E37-8949-6F88DBCF2E48</object-id><label>Figure 1.</label><caption><p><italic><tp:taxon-name><tp:taxon-name-part taxon-name-part-type="genus" reg="Bonnetia">Bonnetia</tp:taxon-name-part><tp:taxon-name-part taxon-name-part-type="species" reg="ayangannensis">ayangannensis</tp:taxon-name-part></tp:taxon-name></italic><bold>A</bold> fertile branch, with details of the apex of a persistent inflorescence (at left) and the leaf abaxial surface and crenulate margin (at right) <bold>B</bold> immature inflorescence apex, showing bracts <bold>C</bold> flower bud <bold>D</bold> dimorphic sepals with glands, the detail showing the distal sepal margin <bold>E</bold> flower <bold>F</bold> stamens <bold>G</bold> closed capsule <bold>H</bold> transverse cut of the capsule <bold>I</bold> longitudinal cut of the capsule <bold>J</bold> seed (illustrated by: Bobbi Angell, from Radosavljevic et al. 247 and Clarke et al. 9524).</p></caption><graphic xmlns:xlink="http://www.w3.org/1999/xlink" xlink:href="phytokeys-247-055_article-126950__-g001.jpg" position="float" orientation="portrait" xlink:type="simple" id="oo_1150030.jpg"><uri content-type="original_file" xlink:type="simple">https://binary.pensoft.net/fig/1150030</uri></graphic></fig><fig id="F2" position="float" orientation="portrait"><object-id xmlns:xlink="http://www.w3.org/1999/xlink" content-type="doi" xlink:type="simple">10.3897/phytokeys.247.126950.figure2</object-id><object-id xmlns:xlink="http://www.w3.org/1999/xlink" content-type="arpha" xlink:type="simple">636C7E46-428C-59B4-9520-1F251ED63798</object-id><label>Figure 2.</label><caption><p><abbrev xmlns:xlink="http://www.w3.org/1999/xlink" xlink:title="Scanning Electron Microscopy" id="ABBRID0E3IAC" xlink:type="simple">SEM</abbrev> images of the <italic><tp:taxon-name><tp:taxon-name-part taxon-name-part-type="genus" reg="Bonnetia">Bonnetia</tp:taxon-name-part><tp:taxon-name-part taxon-name-part-type="species" reg="ayangannensis">ayangannensis</tp:taxon-name-part></tp:taxon-name></italic><bold>A</bold> abaxial surface of the leaf showing the crenate margin, sometimes with deciduous spinulose projections (purple) <bold>B</bold> abaxial leaf surface with sessile glands (orange) and stomatal complexes (purple) at different levels <bold>C</bold> stomate immersed in a granular epidermis <bold>D</bold> bract <bold>E</bold> bract margin with short-stalked glands <bold>F</bold> sepals with sessile glands on the external surface <bold>G</bold> sepal margin with projections or short-stalked glands <bold>H</bold> seed (from Radosavljevic et al. 247 and Clarke et al. 9524).</p></caption><graphic xmlns:xlink="http://www.w3.org/1999/xlink" xlink:href="phytokeys-247-055_article-126950__-g002.jpg" position="float" orientation="portrait" xlink:type="simple" id="oo_1150031.jpg"><uri content-type="original_file" xlink:type="simple">https://binary.pensoft.net/fig/1150031</uri></graphic></fig><fig id="F3" position="float" orientation="portrait"><object-id xmlns:xlink="http://www.w3.org/1999/xlink" content-type="doi" xlink:type="simple">10.3897/phytokeys.247.126950.figure3</object-id><object-id xmlns:xlink="http://www.w3.org/1999/xlink" content-type="arpha" xlink:type="simple">77D90925-E0A9-5FBA-A4E5-00D2AC67E623</object-id><label>Figure 3.</label><caption><p>Leaf venation of <italic><tp:taxon-name><tp:taxon-name-part taxon-name-part-type="genus" reg="Bonnetia">Bonnetia</tp:taxon-name-part><tp:taxon-name-part taxon-name-part-type="species" reg="ayangannensis">ayangannensis</tp:taxon-name-part></tp:taxon-name></italic> (from Radosavljevic et al. 247).</p></caption><graphic xmlns:xlink="http://www.w3.org/1999/xlink" xlink:href="phytokeys-247-055_article-126950__-g003.jpg" position="float" orientation="portrait" xlink:type="simple" id="oo_1150032.jpg"><uri content-type="original_file" xlink:type="simple">https://binary.pensoft.net/fig/1150032</uri></graphic></fig><fig id="F4" position="float" orientation="portrait"><object-id xmlns:xlink="http://www.w3.org/1999/xlink" content-type="doi" xlink:type="simple">10.3897/phytokeys.247.126950.figure4</object-id><object-id xmlns:xlink="http://www.w3.org/1999/xlink" content-type="arpha" xlink:type="simple">E971F014-A693-53EB-9726-FD3C3B2754EC</object-id><label>Figure 4.</label><caption><p><bold>A</bold> The map shows a topographic representation where warm colors indicate higher elevations, illustrating the geographical distribution of <italic><tp:taxon-name><tp:taxon-name-part taxon-name-part-type="genus" reg="Bonnetia">Bonnetia</tp:taxon-name-part><tp:taxon-name-part taxon-name-part-type="species" reg="ayangannensis">ayangannensis</tp:taxon-name-part></tp:taxon-name></italic><bold>B, C</bold> view of Mount Ayanganna (photo by Adrian Warren/<ext-link xmlns:xlink="http://www.w3.org/1999/xlink" xlink:type="simple" ext-link-type="uri" xlink:href="http://sasyimages.com">sasyimages.com</ext-link>).</p></caption><graphic xmlns:xlink="http://www.w3.org/1999/xlink" xlink:href="phytokeys-247-055_article-126950__-g004.jpg" position="float" orientation="portrait" xlink:type="simple" id="oo_1150033.jpg"><uri content-type="original_file" xlink:type="simple">https://binary.pensoft.net/fig/1150033</uri></graphic></fig></tp:treatment-sec><tp:treatment-sec sec-type="description" id="SECID0EZLAC"><title>Description.</title><p>Shrub or small tree up to 1.5 m tall. Branchlets often with remnants of inflorescences below the congested leaves. Leaves alternate, sessile or with a petiole c. 1 mm long, leaf blade (1–)1.5–4 × (0.5–)1–1.8 cm, coriaceous, obtrullate, rarely rhombic or narrowly rhombic, base cuneate, apex slightly rounded to acuminate, margins crenulate, abaxial surface glabrous, with sparse black glands when dried, secondary veins scarcely visible, adaxial surface glabrous, rarely with black glands; venation pinnate with no naked basal veins, one basal vein, and no agrophic veins (Fig. <xref ref-type="fig" rid="F4">4</xref>), the major secondaries semicraspedodromous with irregular spacing, the secondary angle slightly increasing proximally, and with decurrent attachment to the midvein, the minor secondaries and interior secondaries absent, the intersecondaries parallel, spanning less than 50% of the length of the subjacent secondaries, the intercostal tertiary veins irregularly reticulate, the epimedial tertiaries ramified with the admedial course parallel to the subjacent secondary and the exmedial course parallel to the intercostal tertiary, the exterior tertiaries terminating at the margin, the quaternary vein fabric irregularly reticulate, the quinternary vein fabric freely ramifying, areolation well developed, freely ending veinlets with two or more dendritic branches. Inflorescence axillary or occasionally terminal, once-paniculate, 2 cm long, with each branch bearing 3–4 flowers; bracts 2–3 × ca. 0.5 mm, oblanceolate to narrowly oblong, base truncate, rarely cuneate, apex rounded, margin ciliate; pedicels 2–3 mm long. Flowers 1.2–1.5 cm long, sepals 5, 2–4 × 1–2 mm, heteromorphic in size, oblong or ovate, apex rounded to acuminate, glabrous, margin ciliate, with sessile glands on the external surface; petals 5–6, 7–8 × 5–6 mm, broadly obtrullate, apex obcordate with asymmetric lobes, base cuneate, white with red margins; stamens 70–80, yellow, filaments 3 mm long, glabrous, anthers ca. 0.6 mm long; gynoecium ca. 5 × 2.5 mm, locules 3, carpels 3, green or yellow, stigma 3-branched in the upper fifth, the lobes reflexed. Capsules 7–8 × 3–3.5 mm, widely ovate to ovate. Seeds 1.5–2 mm long, linear.</p></tp:treatment-sec><tp:treatment-sec sec-type="Paratype" id="SECID0EDMAC"><title>Paratype.</title><p>Guyana • Potaro-Siparuni, Mt. Ayanganna, east face, edge of summit plateau; <named-content xmlns:xlink="http://www.w3.org/1999/xlink" content-type="dwc:verbatimCoordinates" xlink:type="simple"><named-content content-type="geo-json" specific-use="{&#34;type&#34;:&#34;Point&#34;,&#34;coordinates&#34;:[-59.982222,5.388333]}" id="NCID0EMMAC" xlink:type="simple">5°23′18′′N, 59°58′56′′W</named-content></named-content>; 2000 m elev.; fl., fr.; 24 June 2001; D. Clarke et al. 9524 (NY, US).</p></tp:treatment-sec><tp:treatment-sec sec-type="notes" id="SECID0ERMAC"><title>Notes.</title><p><italic><tp:taxon-name><tp:taxon-name-part taxon-name-part-type="genus" reg="Bonnetia">Bonnetia</tp:taxon-name-part><tp:taxon-name-part taxon-name-part-type="species" reg="ayangannensis">ayangannensis</tp:taxon-name-part></tp:taxon-name></italic> is morphologically most similar to <italic><tp:taxon-name><tp:taxon-name-part taxon-name-part-type="genus" reg="Bonnetia">B.</tp:taxon-name-part><tp:taxon-name-part taxon-name-part-type="species" reg="paniculata">paniculata</tp:taxon-name-part></tp:taxon-name></italic> Spruce ex Benth., but it differs from that species by the leaf blades (1–)1.5–4 cm long (vs. 6–18 cm in <italic><tp:taxon-name><tp:taxon-name-part taxon-name-part-type="genus" reg="Bonnetia">B.</tp:taxon-name-part><tp:taxon-name-part taxon-name-part-type="species" reg="paniculata">paniculata</tp:taxon-name-part></tp:taxon-name></italic>), the leaves with glandular punctuations on the abaxial surface (vs. glands absent), the bracts 2–3 mm long (vs. 6–7 mm), the sepals ciliate and glandular (<italic>vs.</italic> cilia and glands lacking) and 2–4 × 1–2 mm (vs. 10 mm × 6–7 mm). <italic><tp:taxon-name><tp:taxon-name-part taxon-name-part-type="genus" reg="Bonnetia">Bonnetia</tp:taxon-name-part><tp:taxon-name-part taxon-name-part-type="species" reg="tepuiensis">tepuiensis</tp:taxon-name-part></tp:taxon-name></italic> Kobuski &amp; Steyerm. and <italic><tp:taxon-name><tp:taxon-name-part taxon-name-part-type="genus" reg="Bonnetia">B.</tp:taxon-name-part><tp:taxon-name-part taxon-name-part-type="species" reg="rubicunda">rubicunda</tp:taxon-name-part></tp:taxon-name></italic> (Sastre) A.L. Weitzman &amp; P.F. Stevens also occurs on the summit of Mount Ayanganna, however the new species can be differentiated by the leaves cuneate at base (vs. rounded in <italic><tp:taxon-name><tp:taxon-name-part taxon-name-part-type="genus" reg="Bonnetia">B.</tp:taxon-name-part><tp:taxon-name-part taxon-name-part-type="species" reg="tepuiensis">tepuiensis</tp:taxon-name-part></tp:taxon-name></italic>), the flowers pedicellate (vs. sessile), arranged in inflorescences (vs. solitary flowers) and by having leaf with venation pinnate and flowers with sepals and petals less than 8 mm long (vs. parallel leaf venation and sepals and petals more than 18 mm long in <italic><tp:taxon-name><tp:taxon-name-part taxon-name-part-type="genus" reg="Bonnetia">B.</tp:taxon-name-part><tp:taxon-name-part taxon-name-part-type="species" reg="rubicunda">rubicunda</tp:taxon-name-part></tp:taxon-name></italic>). For better identification of the <italic><tp:taxon-name><tp:taxon-name-part taxon-name-part-type="genus" reg="Bonnetia">Bonnetia</tp:taxon-name-part></tp:taxon-name></italic> species of Guyana, see the identification key below.</p><p>The voucher Clarke et al. 9535 (NY 04067354) is a mixed specimen, consisting of three branches of <italic><tp:taxon-name><tp:taxon-name-part taxon-name-part-type="genus" reg="Bonnetia">B.</tp:taxon-name-part><tp:taxon-name-part taxon-name-part-type="species" reg="tepuiensis">tepuiensis</tp:taxon-name-part></tp:taxon-name></italic>, and a small branch to the right of <italic><tp:taxon-name><tp:taxon-name-part taxon-name-part-type="genus" reg="Bonnetia">B.</tp:taxon-name-part><tp:taxon-name-part taxon-name-part-type="species" reg="ayangannensis">ayangannensis</tp:taxon-name-part></tp:taxon-name></italic>.</p></tp:treatment-sec><tp:treatment-sec sec-type="etymology" id="SECID0EGAAE"><title>Etymology.</title><p>The epithet refers to the tepui Mount Ayanganna, where the new species was discovered.</p></tp:treatment-sec><tp:treatment-sec sec-type="distribution" id="SECID0ELAAE"><title>Distribution and habitat.</title><p><italic><tp:taxon-name><tp:taxon-name-part taxon-name-part-type="genus" reg="Bonnetia">Bonnetia</tp:taxon-name-part><tp:taxon-name-part taxon-name-part-type="species" reg="ayangannensis">ayangannensis</tp:taxon-name-part></tp:taxon-name></italic> appears to be endemic to the summit area of Mount Ayanganna tepui, Potaro-Siparuni, in western Guyana. The species is known from only two collections gathered in close proximity from a single population on the eastern summit slope of Mount Ayanganna. The species occurs in scrub forest on sandstone, together with <italic><tp:taxon-name><tp:taxon-name-part taxon-name-part-type="genus" reg="Bonnetia">B.</tp:taxon-name-part><tp:taxon-name-part taxon-name-part-type="species" reg="tepuiensis">tepuiensis</tp:taxon-name-part></tp:taxon-name></italic>, <italic><tp:taxon-name><tp:taxon-name-part taxon-name-part-type="genus" reg="Clusia">Clusia</tp:taxon-name-part></tp:taxon-name></italic> spp. (<tp:taxon-name><tp:taxon-name-part taxon-name-part-type="family">Clusiaceae</tp:taxon-name-part></tp:taxon-name>), and <italic><tp:taxon-name><tp:taxon-name-part taxon-name-part-type="genus" reg="Brocchinia">Brocchinia</tp:taxon-name-part></tp:taxon-name></italic> spp. (<tp:taxon-name>Bomeliaceae</tp:taxon-name>), among others, at elevations between 1900 and 2000 m.</p></tp:treatment-sec><tp:treatment-sec sec-type="Preliminary conservation status" id="SECID0E4BAE"><title>Preliminary conservation status.</title><p>We recommend that <italic><tp:taxon-name><tp:taxon-name-part taxon-name-part-type="genus" reg="Bonnetia">Bonnetia</tp:taxon-name-part><tp:taxon-name-part taxon-name-part-type="species" reg="ayangannensis">ayangannensis</tp:taxon-name-part></tp:taxon-name></italic> be assigned to the Critically Endangered category based on criterion B2ab(iv). The species is known from basically a single location (the two collection localities being separated by only c. 0.06 km), yielding an area of occupancy of 4 km<sup>2</sup>, assuming the default settings in GeoCAT (<xref ref-type="bibr" rid="B2">Bachman et al. 2011</xref>; <xref ref-type="bibr" rid="B1">Bachman and Moat 2012</xref>). However, considering that the area above 1900 m elevation on Mount Ayanganna, where taller forest gives way to scrub forest, is only about 0.7 km<sup>2</sup>, we suspect that the actual AOO is substantially less than 4 km<sup>2</sup>. Moreover, it is likely that the population will undergo anthropogenic climate change-driven reduction, paralleling reduction in the extent of the summit scrub vegetation on Mount Ayanganna, the summit peak of which is only 2041 m elevation. This projection is based on modeling (<xref ref-type="bibr" rid="B15">Nogué et al. 2009</xref>) that suggests upward migration and potential habitat loss for many species with restricted tepui distributions. This, in turn, subjects these localities to threats according to the conditions of subcriterion b(iv). Other species occurring in the eastern district of Pantepui, which are endemic to the summit of one or a few tepuis, are also threatened by rising temperatures, as is the case with <italic><tp:taxon-name><tp:taxon-name-part taxon-name-part-type="genus" reg="Bonnetia">B.</tp:taxon-name-part><tp:taxon-name-part taxon-name-part-type="species" reg="fasciculata">fasciculata</tp:taxon-name-part></tp:taxon-name></italic> P.F.Stevens &amp; A.L.Weitzman (<xref ref-type="bibr" rid="B15">Nogué et al. 2009</xref>) or are already listed on the IUCN Red List, such as <italic><tp:taxon-name><tp:taxon-name-part taxon-name-part-type="genus" reg="Bonnetia">B.</tp:taxon-name-part><tp:taxon-name-part taxon-name-part-type="species" reg="rubicunda">rubicunda</tp:taxon-name-part></tp:taxon-name></italic> (Vulnerable) and <italic><tp:taxon-name><tp:taxon-name-part taxon-name-part-type="genus" reg="Bonnetia">B.</tp:taxon-name-part><tp:taxon-name-part taxon-name-part-type="species" reg="ptariensis">ptariensis</tp:taxon-name-part></tp:taxon-name></italic> Steyerm. (Critically Endangered) (<xref ref-type="bibr" rid="B24">World Conservation Monitoring Centre 1998a</xref>, <xref ref-type="bibr" rid="B25">World Conservation Monitoring Centre 1998b</xref>).</p></tp:treatment-sec><tp:treatment-sec sec-type="Micromorphology" id="SECID0ENEAE"><title>Micromorphology.</title><p>The leaves have a crenulate margin, sometimes bearing deciduous spinular projections (Fig. <xref ref-type="fig" rid="F2">2A</xref>). The abaxial leaf surface is rugose (i.e., not smooth and presenting different levels) and bears many sessile glands and stomata (Fig. <xref ref-type="fig" rid="F2">2B</xref>). At higher magnification, the surface takes on a warty-crustose appearance with granular projections (Fig. <xref ref-type="fig" rid="F2">2C</xref>). The margins of the bracts have short stalked glands with thin-walled elongate heads (Fig. <xref ref-type="fig" rid="F2">2D, E</xref>). The sepals have sessile glands on the external surface (Fig. <xref ref-type="fig" rid="F2">2F</xref>) and short stalked glands on the margins (Fig. <xref ref-type="fig" rid="F2">2F, G</xref>). The seeds bear longitudinal striations (Fig. <xref ref-type="fig" rid="F2">2H</xref>).</p></tp:treatment-sec><ref-list><ref id="B2"><mixed-citation xmlns:xlink="http://www.w3.org/1999/xlink" xlink:type="simple"><person-group><name name-style="western"><surname>Bachman</surname><given-names>S</given-names></name><name name-style="western"><surname>Moat</surname><given-names>J</given-names></name><name name-style="western"><surname>Hill</surname><given-names>A</given-names></name><name name-style="western"><surname>De La Torre</surname><given-names>J</given-names></name><name name-style="western"><surname>Scott</surname><given-names>B</given-names></name></person-group> (<year>2011</year>) <article-title>Supporting Red List threat assessments with GeoCAT: Geospatial conservation assessment tool.</article-title><source>ZooKeys</source><volume>150</volume>: <fpage>117</fpage>–<lpage>126</lpage>. <ext-link xlink:href="10.3897/zookeys.150.2109" ext-link-type="doi" xlink:type="simple">https://doi.org/10.3897/zookeys.150.2109</ext-link></mixed-citation></ref><ref id="B1"><mixed-citation xmlns:xlink="http://www.w3.org/1999/xlink" xlink:type="simple"><person-group><name name-style="western"><surname>Bachman</surname><given-names>S</given-names></name><name name-style="western"><surname>Moat</surname><given-names>J</given-names></name></person-group> (<year>2012</year>) <article-title>GeoCAT-an open source tool for rapid Red List assessments.</article-title><source>BGjournal</source><volume>9</volume>: <fpage>11</fpage>–<lpage>13</lpage>.</mixed-citation></ref><ref id="B15"><mixed-citation xmlns:xlink="http://www.w3.org/1999/xlink" xlink:type="simple"><person-group><name name-style="western"><surname>Nogué</surname><given-names>S</given-names></name><name name-style="western"><surname>Rull</surname><given-names>V</given-names></name><name name-style="western"><surname>Vegas-Vilarrúbia</surname><given-names>T</given-names></name></person-group> (<year>2009</year>) <article-title>Modeling biodiversity loss by global warming on Pantepui, northern South America: Projected upward migration and potential habitat loss.</article-title><source>Climatic Change</source><volume>94</volume>(<issue>1–2</issue>): <fpage>77</fpage>–<lpage>85</lpage>. <ext-link xlink:href="10.1007/s10584-009-9554-x" ext-link-type="doi" xlink:type="simple">https://doi.org/10.1007/s10584-009-9554-x</ext-link></mixed-citation></ref><ref id="B24"><mixed-citation xmlns:xlink="http://www.w3.org/1999/xlink" xlink:type="simple">World Conservation Monitoring Centre (<year>1998a</year>) <italic><tp:taxon-name><tp:taxon-name-part taxon-name-part-type="genus">Bonnetia</tp:taxon-name-part><tp:taxon-name-part taxon-name-part-type="species">ptariensis</tp:taxon-name-part></tp:taxon-name></italic>. The IUCN Red List of Threatened Species 1998: e.T36186A9982305. <ext-link xlink:href="10.2305/IUCN.UK.1998.RLTS.T36186A9982305.en" ext-link-type="doi" xlink:type="simple">https://doi.org/10.2305/IUCN.UK.1998.RLTS.T36186A9982305.en</ext-link> [Accessed on 05 September 2024]</mixed-citation></ref><ref id="B25"><mixed-citation xmlns:xlink="http://www.w3.org/1999/xlink" xlink:type="simple">World Conservation Monitoring Centre (<year>1998b</year>) <italic><tp:taxon-name><tp:taxon-name-part taxon-name-part-type="genus">Bonnetia</tp:taxon-name-part><tp:taxon-name-part taxon-name-part-type="species">rubicunda</tp:taxon-name-part></tp:taxon-name></italic>. The IUCN Red List of Threatened Species 1998: e.T36463A9997059. <ext-link xlink:href="10.2305/IUCN.UK.1998.RLTS.T36463A9997059.en" ext-link-type="doi" xlink:type="simple">https://doi.org/10.2305/IUCN.UK.1998.RLTS.T36463A9997059.en</ext-link> [Accessed on 05 September 2024]</mixed-citation></ref></ref-list></tp:taxon-treatment>
